# Supplementary material for: Predicting Outcomes in Frail Older Community-Dwellers in Western Australia: Results from the Community Assessment of Risk Screening and Treatment Strategies (CARTS) Programme
Source: Healthcare (Basel). 2024 Jul 5;12(13):1339. doi: 10.3390/healthcare12131339 (PMC11241488; doi:10.3390/healthcare12131339)
Supplement: Supplementary file 1 [file healthcare-12-01339-s001.zip]

Archive with 1 entries (1 files):
- healthcare-3059607-supplementary.pdf
